# Supplementary material for: Oxidative Stress-Induced Growth Inhibitor (OSGIN1), a Target of X-Box-Binding Protein 1, Protects Palmitic Acid-Induced Vascular Lipotoxicity through Maintaining Autophagy
Source: Biomedicines. 2022 Apr 25;10(5):992. doi: 10.3390/biomedicines10050992 (PMC9138516; doi:10.3390/biomedicines10050992)
Supplement: Supplementary file 1 [file biomedicines-10-00992-s001.zip]

Archive with 2 entries (2 files):
- biomedicines-1650864-supp-Table S2.xlsx
- heatmap NGS raw data-Table S1.xlsx
