# Supplementary material for: Oxidative Stress-Induced Growth Inhibitor (OSGIN1), a Target of X-Box-Binding Protein 1, Protects Palmitic Acid-Induced Vascular Lipotoxicity through Maintaining Autophagy
Source: Biomedicines. 2022 Apr 25;10(5):992. doi: 10.3390/biomedicines10050992 (PMC9138516; doi:10.3390/biomedicines10050992)
Supplement: Supplementary file 1 [file biomedicines-10-00992-s001.zip › biomedicines-1650864-supp-Table S2.xlsx]

## Sheet: Figure 1
Fig 1A	eiF2a
	BSA	0.125mM PA	0.25mM PA	0.5mM PA
	1.21215	1.13041	2.38177	2.29033
	0.541643	0.573233	1.15712	2.62525
	0.936942	1.17013	2.07119	1.71503
	1.17887	1.62069	2.24965	2.85962
	1.1304	1.20211	2.43188	3.43072
Fig 1B	ATF6
	BSA	0.125mM PA	0.25mM PA	0.5mM PA
	1.01205	1.34058	2.22694	2.61608
	0.650849	1.63425	2.53864	3.79347
	1.3371	1.6395	2.2827	3.60676
Fig 1C	XBP1s
	BSA	0.125mM PA	0.25mM PA	0.5mM PA
	1.1139	0.884043	1.54744	5.49508
	1.31996	1.03775	2.81207	4.78984
	0.566135	1.12047	2.77516	5.66891
Fig 1D	CHOP
	BSA	0.125mM PA	0.25mM PA	0.5mM PA
	0.570166	0.889782	1.18373	3.7603
	1.81817	1.46504	1.8692	3.28563
	0.611664	0.654692	1.05089	3.3778

## Sheet: Figure 2
Fig 2A	MTS
	BSA	0.125mM PA	0.25mM PA	0.5mM PA
	99.889	100.497	94.639	60.647
	93.939	101.184	95.031	74.197
	99.701	107.752	93.928	63.013
Fig 2C	cell migration
	BSA	PA
	0.990776	0.874622
	1.03224	0.822044
	0.976983	0.75449
Fig 2D	tube number
	control	BSA	PA
	46	53	32
	55	55	31
	44	57	41
	59	58	40

## Sheet: Figure 3
Fig 3A	XBP1s mRNA
	scramble + BSA	scramble + PA	siXBP1s + BSA	siXBP1s + PA
	0.883196	3.13808	0.690581	2.05046
	0.776136	2.6238	0.65444	1.98494
	0.803868	2.7439	0.674622	1.69482
	1.475	2.9274	0.0965126	0.588182
	1.0618	2.91932	0.03867	0.240396
Fig 3B	XBP1s protein
	scramble + BSA	scramble + PA	siXBP1s + BSA	siXBP1s + PA
	1.02851	2.25778	0.400623	0.429956
	1.12934	2.29301	0.636058	0.532675
	0.842153	2.70831	0.872849	0.542008
Fig 3C	cell migration
	scramble + BSA	scramble + PA	siXBP1s + BSA	siXBP1s + PA
	0.98043	0.844341	0.840258	0.744345
	1.01426	0.852367	0.856545	0.673509
	1.00531	0.821665	0.863929	0.720442
Fig 3D	eNOS protein
	scramble + BSA	scramble + PA	siXBP1 + BSA	siXBP1 + PA
	0.956811	0.921828	0.954237	0.37945
	1.09424	1.02016	1.14038	0.77714
	1.06228	0.81246	1.25576	0.516699
	0.886669	0.970678	0.665983	0.492946
	1.20728	0.718533	0.420944	0.562879
	0.966945	0.829945	0.799892	0.441771
Fig 3D	p-eNOS protein
	control	scramble + BSA	scramble + PA	siXBP1s	siXBP1s + BSA	siXBP1s + PA
	0.379958	0.430857	0.774739	0.848793	0.546819	0.410912
	1.43376	1.1578	0.408769	0.495594	0.506632	0.359544
	1.33698	1.33072	0.659083	1.37198	1.06935	0.429308

## Sheet: Figure 4
Fig 4A	LC3 II
	BSA	BSA + DMSO	BSA + 4u8c	PA	PA + DMSO	PA + 4u8c
	1.32125	1.08343	1.44734	2.63241	1.56132	0.607032
	0.713717	0.434231	0.955401	2.16094	1.83697	0.94654
	0.965034	0.52598	0.116777	1.85414	2.44536	0.622922
Fig 4B	LC3 II
	SC + BSA	SC + PA	siXBP1s + BSA	siXBP1s + PA
	0.837442	1.91084	0.206533	0.585905
	1.14896	2.18472	0.53311	0.887643
	1.0136	2.69654	0.482719	0.746999
Fig 4B	p62
	SC + BSA	SC + PA	siXBP1s + BSA	siXBP1s + PA
	0.564399	1.27725	0.451948	1.51701
	0.802015	1.33818	0.532365	1.36641
	1.63359	1.98002	1.2505	1.20079
Fig 4C	Beclin-1
	SC + BSA	SC + PA	siXBP1s + BSA	siXBP1s + PA
	1.03932	1.16085	0.867312	0.725597
	0.768162	1.33163	1.12329	0.844549
	1.19252	1.2198	0.886116	0.802594
Fig 4D	ATG5
	SC + BSA	SC + PA	siXBP1s + BSA	siXBP1s + PA
	1.27153	0.808267	0.721421	0.656411
	0.859859	0.798959	0.598808	0.463549
	0.999895	1.02277	0.742985	0.672954
Fig 4E	LC3 II
	BSA	PA	BSA + 3-MA	PA + 3-MA
	0.698103	3.49209	0.441331	1.05725
	0.769559	6.12369	0.735574	1.52017
	1.53234	9.18598	1.25898	1.79032
Fig 4F	cell migration
	BSA		PA		BSA+3-MA		PA+3-MA
	Mean	SD	Mean	SD	Mean	SD	Mean	SD
	1	0.0612494	0.760987	0.0622641	0.288178	0.177765	0.0564053	0.038442

## Sheet: Figure 5
Fig 5B	XBP1s mRNA
	control	SC+BSA	SC+PA	siXBP1	siXBP1+BSA	siXBP1+PA
	1.0812	0.723414	2.57036	0.433022	0.565646	1.67951
	0.977763	0.635723	2.14912	0.412753	0.536044	1.62584
	0.945936	0.658438	2.24749	0.402842	0.552574	1.38821
Fig 5B	OSGIN1 mRNA
	control	SC+BSA	SC+PA	siXBP1	siXBP1+BSA	siXBP1+PA
	1.08045	0.843931	11.7834	0.902791	1.03423	26.5859
	0.96197	0.847083	11.37	0.890965	1.11245	26.4657
	0.962134	0.828828	11.9348	0.865685	1.15401	23.9
Fig 5B	ANGPTL4 mRNA
	control	SC+BSA	SC+PA	siXBP1	siXBP1+BSA	siXBP1+PA
	1.02796	0.65276	2.17077	0.883268	0.718126	2.58067
	1.01789	0.60723	2.04361	0.833937	0.725887	2.66012
	0.955705	0.625753	2.12654	0.872721	0.741036	2.40993
Fig 5B	CCND2 mRNA
	control	SC+BSA	SC+PA	siXBP1	siXBP1+BSA	siXBP1+PA
	1.03867	1.06639	0.943163	1.03797	1.1449	1.09375
	0.985459	0.986275	0.839469	1.02605	1.10436	1.02025
	0.976981	1.11766	0.945241	1.0252	1.10056	0.792403
Fig 5B	TXNIP mRNA
	control	SC+BSA	SC+PA	siXBP1	siXBP1+BSA	siXBP1+PA
	1.06496	1.73618	1.28205	1.36144	2.30652	1.54701
	1.05219	1.6387	1.02101	1.09871	1.97623	1.30699
	0.892426	1.39825	1.1797	1.18693	1.83573	1.11827
Fig 5C	OSIGN1
	control	scramble + BSA	scramble + PA	siXBP1s + BSA	siXBP1s + PA
	1	0.384971	2.36487	0.933586	0.448916
	1	0.386572	0.987473	0.317662	0.647676
	1	0.659574	1.40552	0.787826	0.743942
Fig 5D	OSGIN1 mRNA
	control	scramble + BSA	scramble +PA	siOSGIN1	siOSGIN1 + BSA	siOSGIN1 + PA
	0.964677	0.91156	8.62775	0.282167	0.395371	0.81691
	1.03564	0.937154	8.76215	0.267401	0.398629	0.880967
	0.974767	0.08061	5.03753	0.079373	0.143736	0.519922
	1.02492	0.849209	7.06	0.146022	0.256857	0.561076
Fig 5D	LC3 B mRNA
	control	scramble + BSA	scramble + PA	siOSGIN1	siOSGIN1 + BSA	siOSGIN1 + PA
	0.948815	0.899438	3.27291	1.75964	2.15405	3.15473
	1.05227	1.31512	3.49196	1.86706	2.59491	3.66554
	0.977089	0.652046	1.73463	0.897161	1.29605	3.84603
	1.02182	0.925416	2.32358	1.30646	1.84126	3.55528
Fig 5E	OSIGN1
	control	scramble + BSA	scramble + PA	siOSGIN1	siOSGIN1 + BSA	siOSGIN1 + PA
	0.451164	0.39512	2.73716	0.746038	0.524867	0.378766
	2.05679	2.01768	3.4998	1.60842	1.42444	1.75064
	0.60563	0.860169	2.85885	3.36787	1.85392	1.71588
	0.65579	1.62233	2.95226	0.499702	0.741539	0.802944
Fig 5E	LC3 II
	control	scramble + BSA	scramble + PA	siOSGIN1	siOSGIN1 + BSA	siOSGIN1 + PA
	1	1.02918	6.16966	0.227466	0.31224	0.584683
	1	1.51076	6.26314	1.29012	1.34197	4.39033
	1	1.09357	5.69364	0.62853	0.296265	4.37318
	1	0.602901	6.43713	2.33231	2.80215	0.195527
Fig 5E	p-eNOS
	control	scramble + BSA	scramble + PA	siOSGIN1	siOSGIN1 + BSA	siOSGIN1 + PA
	0.737268	1.27465	1.11964	0.778729	0.76511	0.23338
	0.906151	1.35067	1.04729	0.395989	0.319766	0.742202
	0.99297	1.5573	1.1098	0.81547	0.454314	0.130596
Fig 5F	cell migration
	scramble + BSA		scramble + PA		siOSGIN1 + BSA		siOSGIN1 + PA
	Mean	SD	Mean	SD	Mean	SD	Mean	SD
	1	0.222241	0.301204	0.0168651	0.810818	0.117782	0.211743	0.009621
Fig 5G	Intracellular ROS
	control	PA	siOSGIN1	siOSGIN1 + PA
	0.979705	1.74942	1.09351	1.79951
	0.970732	1.71592	0.918316	1.78841
	1.28562	2.05876	1.03619	1.80545
	0.862349	1.80145	1.09596	1.93088
	0.901597	1.76169	1.05258	1.88892

## Sheet: Figure 6
Fig 6A	OSGIN1 positive
	Normal artery	Atherosclerosis of artery
	0.224179	2.77422
	0.458367	2.02762
	0.430344	5.51441
	1.50921	2.21577
	2.3779	3.19856
