# Supplementary material for: Oxidative Stress-Induced Growth Inhibitor (OSGIN1), a Target of X-Box-Binding Protein 1, Protects Palmitic Acid-Induced Vascular Lipotoxicity through Maintaining Autophagy
Source: Biomedicines. 2022 Apr 25;10(5):992. doi: 10.3390/biomedicines10050992 (PMC9138516; doi:10.3390/biomedicines10050992)
Supplement: Supplementary file 1 [file biomedicines-10-00992-s001.zip › heatmap NGS raw data-Table S1.xlsx]

## Sheet: 工作表2
		SC PA vs SC BSA		siXBP1s PA vs siXBP1s BSA
		log2 Fold Change(SC-PA/SC-BSA)	p-value	log2 Fold Change(siXBP1-PA/siXBP1-BSA)	p-value
	TXNRD1	2.20346	0	0.967108	0
	CXCL8	2.43939	1.99248e-242	0.418596	1.99248e-242
	RCAN1	2.83184	4.68754e-280	1.53008	4.68754e-280
	ANGPTL4	2.46677	6.08076e-79	1.87747	6.08076e-79
	ICAM1	2.35416	4.93634e-105	0.748731	4.93634e-105
	OSGIN1	2.31557	2.9063e-53	2.1957	2.9063e-53
	DNAJB9	2.0798	1.60357e-59	1.76306	1.60357e-59
	CYTL1	0.150777	0.109623	0.219677	0.109623
	PLA2G4C	1.0376	1.40163e-08	0.544842	1.40163e-08
	SCNM1	4.52356	9.35418e-17	-0.185989	9.35418e-17
	CCND2	0.859057	8.97386e-11	0.119091	8.97386e-11
	EEF1A2	0.423808	0.02236	0.351064	0.02236
	TXNIP	1.57374	0.000121948	0.0612426	0.000121948
	ZNF117	-1.09516	6.54918e-06	0.00401306	6.54918e-06
	ERV3-1	-0.206072	0.32004	-0.239279	0.32004
	SEZ6L2	-0.222392	0.44369	0.23572	0.44369
	HOXB8	-0.143591	0.66897	0.100543	0.66897
	TNFRSF6B	0.0395284	0.894122	-0.0444839	0.894122
	COX7A1	0.00777735	0.985372	0.773358	0.985372
